# Supplementary material for: The Complexity of Comparative Adsorption of C6 Hydrocarbons (Benzene, Cyclohexane, n-Hexane) at Metal–Organic Frameworks
Source: Nanomaterials (Basel). 2022 Oct 15;12(20):3614. doi: 10.3390/nano12203614 (PMC9610754; doi:10.3390/nano12203614)
Supplement: Supplementary file 1 [file nanomaterials-12-03614-s001.zip]

Archive with 1 entries (1 files):
- nanomaterials-1923607-supplementary.pdf
